# Supplementary material for: Enhanced Resistance to Fungal and Bacterial Diseases Due to Overexpression of BSR1, a Rice RLCK, in Sugarcane, Tomato, and Torenia
Source: Int J Mol Sci. 2023 Feb 11;24(4):3644. doi: 10.3390/ijms24043644 (PMC9965303; doi:10.3390/ijms24043644)
Supplement: Supplementary file 1 [file ijms-24-03644-s001.zip]

Archive with 1 entries (1 files):
- ijms-2189268-supplementary.pdf
